# Supplementary material for: Erythropoiesis-Stimulating Agent Protects Against Kidney Fibrosis by Inhibiting G2/M Cell Cycle Arrest
Source: Cells. 2025 Oct 23;14(21):1662. doi: 10.3390/cells14211662 (PMC12609470; doi:10.3390/cells14211662)
Supplement: Supplementary file 1 [file cells-14-01662-s001.zip]

Archive with 1 entries (1 files):
- cells-3661435-supplementary.pdf
